# Supplementary material for: Shared Molecular Signatures Across Neurodegenerative Diseases and Herpes Virus Infections Highlights Potential Mechanisms for Maladaptive Innate Immune Responses
Source: Sci Rep. 2019 Jun 19;9:8795. doi: 10.1038/s41598-019-45129-8 (PMC6584587; doi:10.1038/s41598-019-45129-8)
Supplement: Supplementary file 2 — Supplementary Table S1. [file 41598_2019_45129_MOESM2_ESM.xlsx]

## Sheet: Sheet1
Supplementary Table S1. Gene expression profile datasets reviewed and the criteria for their inclusion (highlighted yellow for AD,PD; blue for viruses) or exclusion from analysis.
GSE number	Phenotype	Cell line	Study Title	Platform	Sample size	Cases	Controls	PMID	Selected/Reason for exclusion
GSE63063	Alzheimer's Disease	peripheral blood	Alzheimer, Mild Cognitive impairment and control samples from AddneuroMed Cohort	Illumina.HumanHT-12_V4_0	274			26343147	Selected
GSE99039	Parkinson's Disease	Whole Blood		Affymetrix Human Genome U133 Plus 2.0 Array	438	205	233	28916538	Selected
GSE85426	Alzheimer's Disease	Peripheral blood samples	Peripheral blood gene expression as a biomarker for early detection of Alzheimer’s disease	Agilent-028004 SurePrint G3 Human GE 8x60K Microarray (Probe Name Version)	180 (90 AD, 90 controls)	90	90	Unpublished	Unpublished
GSE97760	Alzheimer's Disease	Peripheral blood samples	Blood genome-wide gene expression microarray profiles in female patients with advanced Alzheimer's Disease and healthy controls	Agilent-039494 SurePrint G3 Human GE v2 8x60K Microarray 039381 (Feature Number version)	19(9 AD and 10 controls)	9	10	25079797	All female patients
GSE58350	Alzheimer's Disease	peripheral blood	Human leukocytes from 6 volunteers before and 2h after pectin capsules consumption	Illumina.HumanHT-12_V4_0	250			25033451	Patients treated with pectin/ could confound our study
GSE18309	Alzheimer's Disease	peripheral blood	Transcriptomes in Peripheral Blood Mononuclear Cells of Dementia and Alzheimer Patients	Affymetrix Human Genome U133A Arra	0			Unpublished
GSE6613	Parkinson's Disease	Peripheral Blood Samples		Affymetrix.HG-U133A	73	50	23	17215369	Raw data unavailable
GSE57475	Parkinson's Disease	Peripheral Blood Samples		Illumina.HumanHT-12_V3_0_R2_11283641_A	142	93	49	26220939	No DEGs FDR < 0.05
GSE54536	Parkinson's Disease	Peripheral Blood Samples		Illumina HumanHT-12 V4.0 expression beadchip	10	5	5	24804238	Raw data unavailable
GSE72267	Parkinson's Disease	Peripheral Blood Samples		Affymetrix Human Genome U133A 2.0 Array	59	40	19	26510930	No DEGs FDR < 0.05
GSE34287	Parkinson's Disease	Peripheral Blood Samples		ExonHit Human Genome Wide SpliceArray 1.0	31	19	12	22952715	Splice variant-specific microarrays.
GSE18838	Parkinson's Disease	Peripheral Blood Samples		Affymetrix Exon_ST1	30	18	12	20161708	Exon Array
GSE22491	Parkinson's Disease	PBMCs		4x44k Agilent expression microarrays	18	10	8	20096956	Raw data unavailable
GSE81246	CMV host response	PBMCs	Gene expression profile HCMV-seronegative vs HCMV-seropositive	Affymetrix Human Gene 2.1 ST Array	48	36	12	28031361	Selected
GSE14490	CMV host response	Dendritic Cells	Dendritic cells (DCs) at 6h and 48h after infection with cytomegalovirus (CMV) versus non infected	Agilent-014850 Whole Human Genome Microarray 4x44K G4112F	12	6	6	Unpublished	Unpublished
GSE66564	CMV host response	Human natural killer (NK) cells	Epigenetic and transcriptional characterisation of CMV driven diversification of NK cells	Affymetrix Human Transcriptome Array 2.0	4	4	0	25786176	less than 3 samples (independent individuals) per group
GSE17948	CMV host response	Monocytes	Monocytes in the presence of EGFR inhibitor and HCMV infected	Affymetrix Human Genome U95	2	1	1	20018733	less than 3 samples (independent individuals) per group
GSE9601	CMV host response	Monocytes	Monocytes treated with an NF-kappaB or a phosphatidylinositol 3-kinase (PI3K) inhibitor and then infected with HCMV	Affymetrix Human Genome U95	6	6	0	18003728	less than 3 samples (independent individuals) per group
GSE24151	CMV host response	T-cells	CD8+ T cells of naive, effector, and memory type were isolated from six latently chronic-infected HCMV healthy donor	Agilent-012391 Whole Human Genome Oligo Microarray G4112A	6	3	3	20921622	less than 3 samples (independent individuals) per group
GSE11408	CMV host response	Monocytes	Monocyte transcriptome at 4 hours post infection mock-infected vs HCMV-infected	Affymetrix Human Genome U95	12	6	6	20173022	less than 3 samples (independent individuals) per group
GSE88767	CMV host response	CD8+CD28+ T cell	Healthy Chinese nenogenarians monocytes infected with HCMV	Agilent-079487 Arraystar Human LncRNA microarray V4	5	5	0	Unpublished	Unpublished
GSE24238	CMV host response	Monocytes	Monocytes were mock-infected, HCMV-infected, or pretreated with PP2 inhibitor prior to HCMV infection	Affymetrix Human Genome U95	3	3	0	21084488	less than 3 samples (independent individuals) per group
GSE12589	CMV host response	CD8 T cell	CMV-specific CD8+ T cells were isolated at three different stages (peak, 1 year p.i, latent)	Agilent-012391 Whole Human Genome Oligo Microarray G4112A	3	3	0	18354177	less than 3 samples (independent individuals) per group
GSE14816	CMV host response	Dendritic Cells	Mock transfected DC vs. CMV TB40 transfected DCs	Affymetrix Human Genome U133A	6	3	3	19951172	less than 3 samples (independent individuals) per group
GSE72371	CMV host response	PBMCs	PBMCs isolated from 1 healthy donor. Cells stimulated with peptides from CMV for 24 hours	Illumina HumanHT-12 V3.0 expression beadchip	2	1	1	Unpublished	Unpublished
GSE33670	CMV host response	CD4 T-cells	Human CD4 T-cells were isolated from buffy coat by anti-CD4 conjugated magnetic beads. Memory CD4 T-cells were sorted, and stimulated with autologous monocytes pulsed with HCMV	Affymetrix Human Gene 1.0 ST Array	4	2	2	22870231	less than 3 samples (independent individuals) per group
GSE20200	EBV host response	B cells	4 samples each of total RNA were extracted from purified resting B Cells, sorted early-proliferating EBV infected cells, and monoclonal LCLs, for a total of 12	Human Exon Array 1.0	8	4	4	21147465	Selected
GSE45829	EBV host response	B cells which were pooled from 3 or 4 different buffy coat donors	primary B cells isolated by positive selection using CD19+ Dynabeads and harvested immediately for RNA and primary B cells infected with EBV or stimulated with CD40L and IL4 and harvested 7 days post-infection/ cytokine stimulation	Affymetrix Human Exon 1.0 ST Array	6	3	3	23724103	Selected
GSE76137	EBV host response	Human PBMCs	All cells are infected. Proliferation study	Human Genome U133 Plus. 2.0 Chip	6	3 proliferation arrested	3 proliferated	26802124	less than 3 samples (independent individuals) per group
GSE18438	EBV host response	JSC1 cells	To identify changes in gene expression upon over-expression of hsa-miR-221 in JSC1 cells	Agilent-014850 Whole Human Genome Microarray 4x44K G4112F	20	ALL infected with EBV		Unpublished	Unpublished
GSE29301	EBV host response	primary B cells	4 samples each of total RNA were extracted from purified resting B Cells and monoclonal LCLs, for a total of 8. All infected with EBV	Human Exon Array 1.0 or Affymetrix U133 2.0 plus	8	8	0	22736799	less than 3 samples (independent individuals) per group
GSE25434	EBV host response	primary B cells	2525 LMP2A knockout LCL cultures	NimbleGen Homo sapiens HG18 60mer expr (385k)	12	12	0	Unpublished	Unpublished
GSE17908	EBV host response	primary B cells	Differential gene expression patterns of EBV infected EBNA-3A positive and negative human B lymphocytes.	Affymetrix Human Genome U133A 2.0 Array	6 samples B cells from 3 donnors	3	3	19578441	Samples infected with EBV protein, not entire virus. Could be a confounding factor
GSE40396	HHV6 host response	Whole Blood	Children between 2 and 36 mo of age with fever without an apparent source (FWS) and afebrile children. Screening for Adenovirus, human herpesvirus 6 (HHV-6) and enterovirus	Illumina HumanHT-12 V4.0 expression beadchip	32	10	22 virus-negative control children	23858444	Selected
GSE2939	HHV6 host response	T-cells	Transcriptional profiling of HHV-6 infected T cells	Novusgene type 3 Hematology/Oncology TMU 667 array	8	6	2	16140273	Pathway-focused oligonucleotide DNA microarray
