# Supplementary material for: Shared Molecular Signatures Across Neurodegenerative Diseases and Herpes Virus Infections Highlights Potential Mechanisms for Maladaptive Innate Immune Responses
Source: Sci Rep. 2019 Jun 19;9:8795. doi: 10.1038/s41598-019-45129-8 (PMC6584587; doi:10.1038/s41598-019-45129-8)
Supplement: Supplementary file 3 — Supplementary Table S2. [file 41598_2019_45129_MOESM3_ESM.xlsx]

## Sheet: AD_CMV DEGs
Supplementary Table S2. Significant differentially expressed genes (FDR adjusted P<0.05) in relation to Alzheimer's Disease and CMV human host response.
	Alzheimer's Disease Signature			CMV Host Response
Gene	Fold Change	Raw P Value	FDR adj. P Value	Fold Change	Raw P Value	FDR adj. P Value
ACADM	-1.1583	4.63e-05	0.0079	-1.9323	0.0003	0.0079
AIFM1	-1.0158	0.0008	0.0438	1.9258	0.0002	0.0055
ALG13	-1.1124	7.34e-05	0.0103	-1.705	0.0001	0.0035
APOBEC3F	-1.0886	0.001	0.0477	4.2417	7.2e-07	6.5e-05
ATP5J	-1.4583	3.33e-08	0.0001	1.6048	1.47e-06	0.0001
BCL11A	-1.031	0.0006	0.037	-2.4086	5.92e-07	5.59e-05
BLM	-1.0428	4.94e-05	0.0081	-2.4503	1.07e-05	0.0006
CD3D	-1.4304	3.84e-06	0.0016	-1.5404	5.49e-07	5.27e-05
CD79A	-1.1363	0.0006	0.0347	2.7043	1.19e-10	5.99e-08
CD79B	-1.2048	7.65e-05	0.0106	-1.4388	1e-05	0.0005
CD83	-1.0744	0.0004	0.0302	3.2288	1.55e-06	0.0001
CENPN	-1.028	7.68e-05	0.0106	2.4335	1.23e-07	1.59e-05
CKS1B	-1.1185	6.48e-06	0.0023	3.0525	2.36e-07	2.67e-05
CLEC4A	-1.2155	0.001	0.0488	1.5766	1.66e-05	0.0008
CLEC4D	-1.0809	0.0002	0.0214	2.1282	0.0001	0.0034
COX17	-1.3203	7.93e-07	0.0006	1.8265	0.0002	0.0051
CUX1	-1.0182	0.0008	0.042	-1.4689	1.17e-05	0.0006
DRG1	-1.1678	8.02e-05	0.0109	1.9413	0.001	0.0181
E2F2	-1.3027	0.0008	0.044	2.1367	1.63e-07	1.98e-05
EAF2	-1.0445	0.0005	0.0329	1.5929	0.0003	0.0078
ENY2	-1.3353	1.31e-07	0.0002	-1.5727	0.0001	0.0038
EPB41	-1.1541	0.0002	0.0195	1.7097	3.46e-07	3.6e-05
GLUL	-1.1123	0.0009	0.0456	-3.1873	9.94e-08	1.35e-05
GTF2B	-1.2295	2.96e-06	0.0014	-1.8904	0.0001	0.0039
GZMA	-1.3605	0.0006	0.0349	2.2537	7.17e-09	1.58e-06
HDDC2	-1.2092	0.0011	0.0497	1.4085	0.0002	0.0044
HNMT	-1.1225	0.001	0.0479	-1.3453	2.5e-06	0.0002
ICT1	-1.0973	0.0008	0.0437	-1.5811	0.0007	0.0136
IFT57	-1.0419	0.0008	0.0417	-2.4376	2.3e-08	3.93e-06
KLHL5	-1.0824	0.0003	0.0271	-2.0765	8.88e-05	0.0028
LSM3	-1.3461	1.84e-07	0.0003	1.7771	0.0002	0.0052
OBFC1	-1.1422	0.0005	0.0333	1.5051	0.0005	0.0114
PFDN5	-1.4743	4.25e-06	0.0017	2.7051	8.38e-09	1.78e-06
PLEKHA2	-1.0377	0.0006	0.0367	1.2855	0.0012	0.0201
PPP2R5D	-1.0279	0.001	0.0494	-1.579	0.0006	0.0117
PRDX5	-1.2173	0.0007	0.0378	1.8374	0.0001	0.0036
PRKAG1	-1.0951	0.0001	0.0133	2.4387	0.001	0.0174
PSMA2	-1.1143	6.28e-05	0.0093	1.4913	0.0004	0.0084
PSMA4	-1.3846	5.24e-05	0.0084	-1.4998	5.99e-06	0.0004
RIT1	-1.1055	0.0004	0.0288	1.8423	8.71e-06	0.0005
RNF2	-1.0217	0.0006	0.0348	1.5505	0.0011	0.0197
RPL11	-1.4643	2.59e-07	0.0003	1.8046	0.0005	0.0113
RPL24	-1.3395	6.39e-05	0.0094	-1.8741	0.0002	0.0048
RPL27	-1.3468	0.0003	0.0228	-1.5137	0.0005	0.01
RPS24	-1.7529	6.55e-07	0.0006	1.5215	0.0002	0.0042
RUVBL1	-1.051	0.0003	0.0271	-1.8158	0.001	0.0183
SELK	-1.2247	4.27e-07	0.0004	-2.0118	2.31e-06	0.0002
SESN3	-1.2728	0.0005	0.0321	-2.6945	6.27e-11	3.77e-08
SNRPG	-1.4333	2.03e-06	0.0012	2.4661	0.0002	0.0052
SNX2	-1.247	0.0002	0.0218	-2.4284	1.41e-07	1.78e-05
SP140	-1.0736	0.0004	0.0277	-1.4467	0.001	0.0183
SS18	-1.1365	0.0003	0.0249	1.5711	0.0001	0.0032
STAP1	-1.098	0.0002	0.0206	1.6686	4.13e-07	4.13e-05
TAF12	-1.1541	0.0001	0.0145	1.6203	0.0007	0.0135
TCP11L2	-1.1017	2.84e-05	0.0058	-1.7746	1.33e-07	1.68e-05
TMSB10	-1.2222	0.0003	0.0264	1.572	0.0011	0.0188
TPT1	-1.3606	9.14e-05	0.0118	-1.8749	6.29e-07	5.84e-05
TTN	1.0165	0.0005	0.032	1.5785	1.5e-05	0.0007
TUBB6	-1.0288	0.0002	0.0174	-1.4965	0.0002	0.0043
TXN	-1.4934	2.32e-06	0.0012	2.6489	3.99e-06	0.0003
UBE2T	-1.0277	5.67e-05	0.0088	-6.0977	1.77e-10	8.18e-08
UBL7	-1.1169	0.0006	0.0347	-1.9649	9.82e-06	0.0005
UBR7	-1.0542	1.8e-05	0.0043	-1.7348	0.0002	0.006
ZNF192	-1.0222	0.0004	0.0301	-1.3261	0.0011	0.0193
ZNF256	-1.072	0.0006	0.0356	1.3758	0.0008	0.0147
ZNF570	-1.02	0.0011	0.0494	2.0704	4.25e-05	0.0016
ZNF626	-1.034	0.0003	0.0249	-1.6826	8.32e-05	0.0027
ZNF770	-1.1016	0.001	0.0487	1.7194	8e-05	0.0026
