# Supplementary material for: Shared Molecular Signatures Across Neurodegenerative Diseases and Herpes Virus Infections Highlights Potential Mechanisms for Maladaptive Innate Immune Responses
Source: Sci Rep. 2019 Jun 19;9:8795. doi: 10.1038/s41598-019-45129-8 (PMC6584587; doi:10.1038/s41598-019-45129-8)
Supplement: Supplementary file 4 — Supplementary Table S3. [file 41598_2019_45129_MOESM4_ESM.xlsx]

## Sheet: AD_EBV DEGs
Supplementary Table S3. Significant differentially expressed genes (FDR adjusted P<0.05) in relation to Alzheimer's Disease and EBV human host response.
	Alzheimer's Disease Signature			EBV Host Response
Gene	Fold Change	Raw P-Value	FDR adj. P-value	Fold Change	FDR adj. P-value
ADARB1	-1.0177	0.0002	0.0221	-3.8799	0.00095594
BOLA3	-1.152	3.3757e-05	0.0065	3.9015	0.025126
CD226	-1.1215	1.6336e-05	0.0041	10.254	0.00011019
CD79A	-1.1363	0.0006	0.0347	-2.4942	0.012822
CD83	-1.0744	0.0004	0.0302	-7.3524	0.048406
CDKN2C	-1.0518	0.0003	0.0259	4.6745	0.00035009
CKS1B	-1.1185	6.48e-06	0.0023	2.9374	0.0053663
COMMD8	-1.1887	0.0001	0.0129	2.5192	0.011551
COX7B	-1.2251	4.1804e-05	0.0074	2.2813	0.023013
EPB41	-1.1541	0.0002	0.0195	-4.8475	0.00031195
ERH	-1.2482	1.1e-05	0.0031	1.9631	0.046037
FAM46C	-1.3424	0.001	0.0482	-4.8387	0.00033907
GPBP1	-1.2168	0.0008	0.0437	-2.4832	0.01384
HMBS	-1.1288	0.0005	0.0332	4.819	0.0022351
ICT1	-1.0973	0.0008	0.0437	2.9849	0.0048245
KIAA1407	-1.0337	0.0005	0.0328	-3.5434	0.0014695
LFNG	-1.0349	0.001	0.0479	-4.9061	0.0053782
MAP2K6	-1.0241	0.0002	0.0161	7.4642	0.00011019
MRPL17	-1.1585	1.9795e-05	0.0046	3.7044	0.0013017
MRPL36	-1.1586	0.0004	0.0296	3.6713	0.0087995
MRPL4	-1.0377	0.0008	0.0437	2.1605	0.045242
MRPS17	-1.1275	5.08e-06	0.0019	3.3273	0.0025796
MTFR1	-1.034	0.0002	0.0201	2.3479	0.017101
RHOBTB3	-1.0558	0.0008	0.042	3.1625	0.0033387
RPL32	-1.243	0.0001	0.014	-2.1999	0.028209
SESN3	-1.2728	0.0005	0.0321	-6.9076	0.00011019
SKA2	-1.031	0.0003	0.0263	4.6844	0.00036758
SNX2	-1.247	0.0002	0.0218	-2.3212	0.019971
SOD2	-1.0381	0.0009	0.0455	-2.029	0.039923
SRGN	-1.3043	0.0006	0.037	2.6412	0.0086028
STX8	-1.173	0.0001	0.0156	2.8921	0.0055867
TCEAL8	-1.1383	1.1338e-05	0.0032	3.5509	0.0014859
TNFRSF17	-1.067	0.0002	0.0178	6.885	0.00011019
USMG5	-1.0544	0.0004	0.0306	2.2807	0.047131
ZBTB8OS	-1.0727	2.61e-06	0.0013	2.9182	0.0055245
ZFAND6	-1.139	0.0006	0.0366	-2.4033	0.014477
