# Supplementary material for: Shared Molecular Signatures Across Neurodegenerative Diseases and Herpes Virus Infections Highlights Potential Mechanisms for Maladaptive Innate Immune Responses
Source: Sci Rep. 2019 Jun 19;9:8795. doi: 10.1038/s41598-019-45129-8 (PMC6584587; doi:10.1038/s41598-019-45129-8)
Supplement: Supplementary file 5 — Supplementary Table S4. [file 41598_2019_45129_MOESM5_ESM.xlsx]

## Sheet: AD_HHV6 DEGs
Supplementary Table S4. Significant differentially expressed genes (FDR adjusted P<0.05) in relation to Alzheimer's Disease and HHV6 human host response.
	Alzheimer's Disease		HHV6 Host Response
Gene	Fold Change	Raw P-value	Fold Change	Raw P-value	FDR adj. P-value
ACOT1	-1.031	0.0004	-1.3609	0.0014	0.00211848
ADARB1	-1.0177	0.0002	-1.669	3.95e-05	0.000166113
AGBL5	-1.0711	0.0008	-1.3666	0.0005	0.000991789
AK2	-1.1447	0.0005	1.4197	9.03e-05	0.00028516
APOBEC3F	-1.0886	0.001	1.6416	8.35e-08	5.04e-06
ARPC1B	-1.231	0.0008	1.4688	0.0002	0.000492644
ATP5PB	-1.349	6e-05	-1.3889	0.0004	0.000836611
ATP5S	-1.0749	0.0011	-1.3741	2.14e-05	0.000110503
B2M	-1.2902	0.0003	1.4569	0.0017	0.00243825
BLM	-1.0428	4.94e-05	-1.5355	0.0001	0.00028516
C11orf1	-1.1515	7.55e-07	-1.5825	0.0005	0.000991789
CCNB1IP1	-1.0638	0.0009	-1.3856	5.03e-05	0.000194515
CD3D	-1.4304	3.84e-06	-1.6268	0.0054	0.00586098
CD52	-1.3407	0.0003	-1.5736	0.0042	0.00481016
CD79B	-1.2048	7.65e-05	-1.7071	0.0007	0.00127417
CDKN2D	-1.0365	0.0005	2.0115	2.01e-06	2.5e-05
CHMP5	-1.1915	7.01e-05	3.4385	1.08e-06	1.81e-05
CLEC4D	-1.0809	0.0002	2.2278	0.001	0.00164815
COX17	-1.3203	7.93e-07	1.3704	0.0002	0.000492644
CSNK1E	-1.0398	1.97e-05	-1.369	5.16e-06	4.48e-05
CTSL	-1.0205	0.001	3.3128	1.03e-05	6.99e-05
DNAJA1	-1.4077	1.32e-05	1.9145	4.5e-05	0.000180344
DPH3	-1.1017	1.64e-05	1.5272	1.34e-06	2e-05
DPH5	-1.1081	0.0001	-1.7984	6.56e-07	1.42e-05
EEF1B2	-1.4721	2.17e-06	-1.4038	6.51e-05	0.00023617
EIF3D	-1.2174	0.001	-1.5955	8.15e-06	6.05e-05
EIF3E	-1.5105	2.73e-06	-1.4718	0.0022	0.00297735
EMC3	-1.2698	0.0002	1.5701	0.0008	0.00140259
ERGIC3	-1.1444	0.0004	-1.6587	5.15e-07	1.23e-05
EXOSC7	-1.1175	0.0003	-1.3759	0.0021	0.00287074
FCER1A	-1.3671	0.0001	-1.9727	0.0056	0.00602775
GLUL	-1.1123	0.0009	1.3984	0.0002	0.000492644
GNL2	-1.184	0.0005	-1.4007	0.0001	0.00028516
GPBP1	-1.2168	0.0008	1.6098	3.07e-05	0.000140282
GPR183	-1.2454	0.0006	-1.538	0.0039	0.00455292
HLA-DOA	-1.1282	0.0011	-1.6578	0.0047	0.00525468
HMBS	-1.1869	0.0005	1.3611	0.0019	0.00264763
HSDL1	-1.0403	0.0006	-1.3953	5.79e-06	4.78e-05
HSP90AA1	-1.4016	4.95e-05	1.8623	0.0005	0.000991789
ID3	-1.1179	0.0007	-2.1478	2.06e-05	0.000107135
IDO1	-1.0768	0.001	4.5197	5.3e-05	0.000202021
IFT57	-1.0419	0.0008	-1.7027	7.63e-07	1.52e-05
KLRB1	-1.409	0.0001	-2.1344	0.0046	0.00516851
LAMTOR3	-1.2445	0.0003	1.658	0.0008	0.00140259
LSM7	-1.1491	0.0009	-1.5197	8.03e-05	0.000269456
METAP2	-1.2277	0.0002	-1.367	0.003	0.00374115
MRPL4	-1.0377	0.0008	-1.43	0.0003	0.000673705
MRPS18C	-1.2815	8.77e-07	1.4654	0.0009	0.00152266
MRPS21	-1.3385	2.46e-07	-1.3892	0.0028	0.0035667
NSA2	-1.3657	7.6e-06	-1.7156	9.07e-05	0.00028516
PAK1IP1	-1.0984	0.0009	-1.4987	2.4e-09	8.12e-07
PKIA	-1.1147	0.0006	-1.6993	0.0001	0.00028516
POLR1E	-1.0677	0.0006	-1.5083	4.52e-07	1.16e-05
PPIL3	-1.2422	0.0003	-1.8639	0.0001	0.00028516
PPM1K	-1.065	0.0005	1.6047	1.91e-06	2.42e-05
PSMA4	-1.3846	5.24e-05	1.5914	0.0012	0.00187802
RAB29	-1.1634	0.0009	1.4214	0.0001	0.00028516
RIT1	-1.1055	0.0004	1.654	1.44e-05	8.7e-05
RPL12	-1.3207	2.56e-05	-1.5114	0.0004	0.000836611
RPL27	-1.3468	0.0003	-1.3701	0.0032	0.003924
RPL3	-1.2756	0.0005	-2.0261	1.22e-06	1.92e-05
RPL35	-1.2765	0.001	-1.3914	0.0047	0.00525468
RPL35A	-1.2935	0.0002	-1.4154	0.0012	0.00187802
RPL4	-1.4061	4.5e-06	-2.5032	2.38e-07	8.51e-06
RPL6	-1.4236	5.61e-06	-1.4324	8.32e-05	0.000276848
RPL7	-1.2769	0.0007	-2.6573	5.26e-05	0.000201114
RPS17	-1.5204	5.98e-06	-1.6843	0.0018	0.00254498
RPS20	-1.3181	9.81e-05	-1.486	0.0021	0.00287074
RPS27L	-1.6165	1.56e-06	-2.0054	7.39e-05	0.0002555
RPS4X	-1.3215	4.35e-05	-1.7507	1e-06	1.73e-05
RPS8	-1.2356	0.001	-1.5908	0.0001	0.00028516
RSL1D1	-1.2269	9.1e-05	-1.7038	0.0001	0.00028516
RUVBL1	-1.051	0.0003	-1.4088	0.0044	0.00498519
S100A8	-1.4911	5.55e-05	1.727	7.15e-05	0.000249709
SELENOK	-1.2247	4.27e-07	1.5209	0.0006	0.00114193
SEPT1	-1.0873	0.0006	-1.9152	0.0004	0.000836611
SLU7	-1.1746	8.34e-05	1.4255	0.0004	0.000836611
SOD2	-1.0381	0.0009	1.9852	0.0011	0.00177321
SP140	-1.0736	0.0004	1.7824	8.37e-06	6.16e-05
SRGN	-1.3043	0.0006	2.2798	3.33e-06	3.44e-05
STRBP	-1.0527	0.0004	-1.4477	0.0028	0.0035667
TOMM20	-1.1661	0.0006	-1.7014	3.04e-05	0.000139688
TOMM7	-1.6481	2.67e-07	-1.617	0.0003	0.000673705
TOP1MT	-1.0422	0.0005	-1.5224	2.65e-05	0.000128289
TXN	-1.4934	2.29e-06	1.5121	0.0017	0.00243825
TXNDC12	-1.2328	0.0005	-2.3817	2.03e-05	0.000105933
VNN2	-1.0337	0.0003	3.2393	0.0002	0.000492644
VRK1	-1.0766	0.0003	-1.5772	0.0005	0.000991789
WDR33	-1.1691	0.0008	-1.3916	1.28e-05	7.92e-05
WDR92	-1.0447	0.0003	-1.4913	0.0001	0.00028516
ZNF256	-1.072	0.0006	-1.4304	0.0007	0.00127417
ZNF3	-1.0548	0.0009	-1.719	0.0011	0.00177321
ZNF350	-1.0849	9.22e-05	1.4596	0.0009	0.00152266
ZNF490	-1.0318	0.0009	-1.4282	4.73e-06	4.27e-05
ZNF540	-1.0414	0.0005	-1.39	0.0001	0.00028516
