# Supplementary material for: Shared Molecular Signatures Across Neurodegenerative Diseases and Herpes Virus Infections Highlights Potential Mechanisms for Maladaptive Innate Immune Responses
Source: Sci Rep. 2019 Jun 19;9:8795. doi: 10.1038/s41598-019-45129-8 (PMC6584587; doi:10.1038/s41598-019-45129-8)
Supplement: Supplementary file 6 — Supplementary Table S5. [file 41598_2019_45129_MOESM6_ESM.xlsx]

## Sheet: AD_All_Virus_Pathways
Supplementary Table S5. Human canonical pathways significantly enriched from DEGs associated with Alzheimer's Disease and human host response to CMV, EBV and HHV6.
		Alzheimer's Disease			HHV6 host response			EBV host response			CMV host response
Maps (Pathways)	Total genes in pathways	FDR	In Data	Network Objects from Active Data	FDR	In Data	Network Objects from Active Data	FDR	In Data	Network Objects from Active Data	FDR	In Data	Network Objects from Active Data
Immune response_Antigen presentation by MHC class II	118	0.00678434	10	MHC class II alpha chain, HSP90, LLIR, Cathepsin L, HSP90 alpha, Cathepsin V, CD79 complex, CD79B, HSC70, CD79A	6.20432e-07	30	MHC class II alpha chain, Cathepsin L, RhoA, Dectin-1, Fc gamma RII beta, Cathepsin F, HSP90 alpha, IP-30, CDC42, Dynein 1, cytoplasmic, heavy chain, MARCH1, PKC, HSP90, CD23, R-Ras, MyD88, PKC-alpha, RhoB, PKC-delta, Fc epsilon RI gamma, TAP, TLR4, LAMP2, CD79B, Bcl-2, TLR2, CD4, mTOR, Tubulin (in microtubules), Fc alpha receptor	0.0390834	11	MHC class II alpha chain, HSP90, MHC class II beta chain, HLA-DM, MHC class II, Endoplasmin, p38 MAPK, MARCH1, SWAP-70, PKC, CD79A	0.000856315	23	Syk, Dectin-1, PI3K cat class IA, ARHGEF2, MARCH1, PKC, CD79A, LLIR, AP complex 2 medium (mu) chain, PKC-delta, MYO1E, CD79B, Bcl-2, SWAP-70, ERK1/2, CD79 complex, CD23, PDK (PDPK1), Dynamin-2, RhoB, TAP, A2M receptor, Tubulin (in microtubules)
Apoptosis and survival_Role of IAP-proteins in apoptosis	31	0.0185176	5	Ubiquitin, HSP70, Bax, Survivin, Aif	5.97973e-05	12	Ubiquitin, Caspase-7, Cytochrome c, HSP70, TNF-R1, c-IAP1, NAIP, tBid, Presenilin 1, FasR(CD95), Bid, TNF-alpha	0.0184022	6	TNF-R1, Caspase-8, c-IAP2, NAIP, FasR(CD95), Caspase-9	0.00367467	9	Caspase-7, Aif, Caspase-3, FasL(TNFSF6), Caspase-9, Cyclin B1, HSP70, CDK1 (p34), TNF-alpha
Oxidative stress_Role of Sirtuin1 and PGC1-alpha in activation of antioxidant defense system	60	0.0100799	7	SOD2, Thioredoxin, AMPK gamma subunit, PRDX1, Sestrin 3, PRDX5, SOD1	0.0260279	11	GSTP1, PRDX3, Thioredoxin, AMPK gamma subunit, PBEF, UCP2, Catalase, FKHR, SOD2, NRF2, Sestrin 1	0.0493894	7	SOD2, GSHR, NQO1, Sestrin 3, MT-TRX, UCP2, SLC7A11	0.00217208	14	Sequestosome 1(p62), PRDX3, Thioredoxin, Sestrin 3, Sirtuin1, PRDX5, GPX1, Sestrin 1, FOXO3A, AMPK gamma subunit, TXNIP (VDUP1), PBEF, NRF2, NQO1
Cigarette smoke-induced oxidative stress and apoptosis in airway epithelial cells	60	0.0359239	6	SOD2, Thioredoxin, PRDX1, Bax, PRDX5, SOD1	0.00485044	13	PRDX3, Thioredoxin, C/EBP zeta, p21, Cytochrome c, SOD2, MKK7 (MAP2K7), Mcl-1, ASK1 (MAP3K5), tBid, Glutaredoxin, Bcl-2, Caspase-4	0.330922	4	SOD2, p38 MAPK, ASK1 (MAP3K5), Caspase-9	0.0252309	11	PRDX3, Thioredoxin, GRP78, PRDX5, Caspase-3, Bcl-2, GADD45 alpha, VDAC 1, FasL(TNFSF6), Caspase-9, p21
Cell cycle_Regulation of G1/S transition (part 1)	38	0.0295167	5	Ubiquitin, Chk2, PP2A regulatory, Skp2/TrCP/FBXW, RING-box protein 1	0.031952	8	Cyclin D2, Ubiquitin, PP2A regulatory, Cyclin A, p21, JunB, Cyclin D, CDK6	0.321406	3	Cyclin E, GSK3 beta, CDK6	0.00017318	13	Cyclin D2, PLK3 (CNK), Chk2, TGF-beta 1, Cyclin D3, JunB, Cyclin D, PP2A regulatory, CDC25A, p21, p16INK4, CDK2, CDK6
HSP70 and HSP40-dependent folding in Huntington's disease	25	0.0011211	6	HSP90, Ubiquitin, HSP70, HSP90 alpha, Hdj-2, HSC70	0.00368576	8	Ubiquitin, HSP90 alpha, Huntingtin, Hdj-2, HSP90, HSP70, HSP27, HSPA1A	0.716013	1	HSP90	0.209398	4	PSMD1, SGTB, Parkin, HSP70
Regulation of degradation of deltaF508-CFTR in CF	39	0.0011211	7	HSP90, Ubiquitin, HSP70, RNF4, MJD (ataxin-3), Hdj-2, HSC70	0.0143533	9	Ubiquitin, VCP, Hdj-2, Dynein 1, cytoplasmic, heavy chain, HSP90, Csp, HSP70, SAE1, HSP27	0.330922	3	HSP90, BAG-2, UCHL1	0.072117	7	UBE1, Csp, UCHL1, AMFR, UBE2D1, HSP70, SAE1
CREB1-dependent transcription deregulation in Huntington's Disease	26	0.0011211	6	COX VIIc, SOD2, ACADM, COX VIa-1, CTIP2, SOD1	0.0161315	7	Huntingtin, UCP2, Cytochrome c, SOD2, Adenosine A2a receptor, Bcl-2, CTIP2	0.415018	2	SOD2, UCP2	0.228267	4	GPX1, Bcl-2, CTIP2, ACADM
Possible regulation of HSF-1/ chaperone pathway in Huntington's disease	21	0.0264564	4	HSP90, PLA2, HSP70, HSP90 alpha	0.0206111	6	HSP90 alpha, Huntingtin, HSP90, HSP70, PKC-alpha, HSP27	0.0518928	4	HSP90, GSK3 alpha/beta, PLA2, PLK1	0.13943	4	PLA2, HSP70, PLK1, ERK1 (MAPK3)
