# Supplementary material for: Shared Molecular Signatures Across Neurodegenerative Diseases and Herpes Virus Infections Highlights Potential Mechanisms for Maladaptive Innate Immune Responses
Source: Sci Rep. 2019 Jun 19;9:8795. doi: 10.1038/s41598-019-45129-8 (PMC6584587; doi:10.1038/s41598-019-45129-8)
Supplement: Supplementary file 7 — Supplementary Table S6. [file 41598_2019_45129_MOESM7_ESM.xlsx]

## Sheet: PD_CMV DEGs
Supplementary Table S6. Significant differentially expressed genes (FDR adjusted P<0.05) in relation to Parkinson's Disease and CMV human host response.
	Parkinson's Disease			CMV Host Response
Gene	Fold Change	Raw P-value	FDR adj. P-value	Fold Change	Raw P-value	FDR adj. P-value
ABHD5	1.1198	0.0008	0.0406	-2.0244	4.1649e-07	2.12699e-06
ACTN4	1.204	1.0311e-05	0.0036	-2.4368	3.4067e-08	2.76885e-07
ADRM1	1.0812	0.0007	0.0361	1.5781	0.0012	0.0012
AKNA	1.1359	0.0001	0.0146	1.7604	2.4633e-06	8.7778e-06
ALOX5	1.1629	0.0002	0.0193	-3.7849	3.9915e-11	1.3375e-09
AMPD2	1.1356	2.8961e-06	0.0022	1.9668	6.6944e-08	4.91781e-07
ANK3	-1.15	1.0566e-06	0.0014	1.7502	4.9822e-05	9.62184e-05
APLP2	1.12837	1.0005e-05	0.0036	8.7667	5.3827e-08	4.07974e-07
ARHGEF11	1.1002	3.521e-05	0.0067	1.7518	0.0001	0.000150394
ARHGEF2	1.0744	0.0004	0.0267	-1.7176	0.0001	0.000150394
ARHGEF40	1.16637	4.0635e-05	0.007	-3.0458	7.8879e-09	8.65856e-08
ASF1B	1.1058	0.0009	0.0418	-3.8959	3.6679e-10	7.34693e-09
BASP1	1.1582	3.2738e-06	0.0023	1.9545	8.011e-06	2.31483e-05
BCL6	1.1221	0.0005	0.0288	-1.4159	0.0001	0.000150394
BCR	1.1075	2.8823e-06	0.0022	1.8954	0.0003	0.000387162
BEST1	1.10025	0.0004	0.0271	-1.8187	1.284e-05	3.31859e-05
BRI3	1.1229	0.0002	0.0158	2.5517	2.2965e-05	5.33524e-05
C5AR1	1.1578	3.2732e-05	0.0065	-1.8183	3.7129e-05	7.75356e-05
CAMK2G	1.10567	0.0002	0.0179	-1.3811	8.3501e-05	0.000143423
CD14	1.1558	0.0005	0.0316	-1.9032	1.1919e-06	4.98146e-06
CD300A	1.095	2.1755e-05	0.0051	-1.6137	0.0001	0.000150394
CD300LF	1.1099	1.9187e-05	0.0049	-1.7754	0.0002	0.000274032
CDA	1.1937	7.4999e-05	0.01	1.5768	0.0005	0.000588054
CEBPB	1.1154	0.0001	0.0143	1.454	0.0001	0.000150394
CEBPD	1.1131	0.0004	0.0259	1.5194	0.0004	0.000488804
CFD	1.2714	0.0003	0.0217	-1.4414	0.0001	0.000150394
CHST15	1.1226	3.4835e-05	0.0067	-2.3903	5.2807e-07	2.61299e-06
CIRBP	1.1307	5.1516e-06	0.0027	1.9487	2.224e-06	8.12207e-06
CLMN	1.0948	0.0007	0.0373	-2.0926	8.1089e-06	2.33605e-05
CNPY3	1.1048	2.4089e-05	0.0053	-1.6804	7.7164e-05	0.00013472
CORO1A	1.1307	0.0002	0.0175	2.0829	2.0699e-06	7.74055e-06
COTL1	1.1041	0.0007	0.0373	-2.307	0.0002	0.000274032
CRISPLD2	1.1486	0.0004	0.0246	-1.6614	4.5081e-05	8.92475e-05
CSF3R	1.1774	0.0001	0.0146	-2.9167	2.2032e-08	1.93357e-07
CST3	1.1697	6.6225e-05	0.0091	1.8571	4.0531e-07	2.08664e-06
DEDD2	1.0892	6.2737e-05	0.0089	-1.8033	2.2404e-05	5.25051e-05
DGAT2	1.14705	5.1198e-06	0.0027	1.7858	0.0001	0.000150394
DNAJC5	1.0884	4.6966e-05	0.0076	2.2517	3.9643e-05	8.11556e-05
DNMBP	1.1093	0.0002	0.0188	1.9422	1.6693e-05	4.11933e-05
DOCK5	1.1076	0.0009	0.0417	1.7208	0.0011	0.00110637
EBF1	-1.1072	3.9682e-05	0.007	-1.5808	3.6868e-07	1.94525e-06
EMR2	1.1692	0.0003	0.02	1.4476	0.0004	0.000488804
ETV6	1.0925	0.0002	0.0193	1.5703	0.0002	0.000274032
FAM160A2	1.0683	0.0006	0.0339	1.3234	0.0003	0.000387162
FAM49A	1.1297	5.495e-05	0.0083	-1.8147	1.0571e-06	4.52704e-06
FAM53B	1.0923	0.0002	0.0173	2.0268	7.9932e-06	2.31318e-05
FLNA	1.1044	0.0011	0.0465	1.6529	7.5332e-07	3.42581e-06
FLOT1	1.0981	0.0006	0.0329	1.4102	0.0003	0.000387162
GAB2	1.1083	1.4624e-05	0.0044	-1.8614	9.3663e-07	4.12204e-06
GABARAPL1	1.1044	0.0012	0.0496	-2.0946	0.0004	0.000488804
GALNT2	1.0938	0.0012	0.0492	2.6231	5.4754e-05	0.000102996
GAPDH	1.0747	0.0006	0.0319	-2.2962	0.0001	0.000150394
GEMIN7	1.077	0.001	0.0464	1.7061	0.0012	0.0012
GLT1D1	1.1007	0.0004	0.0278	-1.649	0.0002	0.000274032
GLUL	1.1168	0.0005	0.0287	-3.1873	9.9386e-08	6.8778e-07
GNG5	1.0989	0.0002	0.0194	1.8043	2.6582e-05	6.04162e-05
GYG1	1.1093	0.001	0.0449	1.7129	0.0007	0.000767068
HAL	1.1359	7.5467e-05	0.01	-1.7472	1.1182e-06	4.74614e-06
HAVCR2	1.1153	0.0002	0.0172	-1.2496	0.0008	0.000848889
HCK	1.1419	3.2965e-05	0.0065	3.0113	0.0008	0.000848889
HLA-G	1.08422	7.1048e-07	0.0013	1.8277	0.0001	0.000150394
ICAM1	1.1309	0.0006	0.0339	3.1755	0.0001	0.000150394
IDH2	1.1061	0.0002	0.0182	1.9898	4.5818e-09	5.53419e-08
IER2	1.0788	0.0002	0.0182	1.8504	0.0006	0.000675708
IFITM1	1.0701	0.001	0.0455	2.2268	0.0001	0.000150394
IL12RB1	1.0871	0.0009	0.0427	2.591	5.9396e-10	1.13446e-08
IL17RA	1.11932	7.6758e-06	0.0034	1.8592	1.5727e-05	3.92148e-05
IL23A	-1.0869	6.8856e-05	0.0094	-1.9705	9.4426e-06	2.60251e-05
IQSEC1	1.0933	4.6958e-06	0.0026	2.2241	4.2086e-07	2.14358e-06
JUNB	1.1014	0.001	0.045	1.8866	1.5189e-07	9.60629e-07
JUND	1.1746	0.0003	0.0222	1.9734	2.4882e-07	1.41865e-06
KAT8	1.072	0.0003	0.0237	-1.5486	1.2146e-05	3.17793e-05
KBTBD11	1.0903	0.0011	0.049	-1.4914	4.6296e-05	9.07858e-05
KLHL18	1.0874	1.4536e-05	0.0044	-1.3827	0.0004	0.000488804
LCP1	1.1042	0.0007	0.0378	1.9822	1.1641e-07	7.82162e-07
LPPR2	1.11915	0.0002	0.0165	-1.7	5.7348e-07	2.8014e-06
LRCH4	1.078	0.001	0.0444	-1.7113	0.0006	0.000675708
LST1	1.10952	6.6259e-05	0.0091	2.8172	1.1447e-05	3.04061e-05
LTBR	1.082	0.001	0.0451	1.7732	0.0006	0.000675708
MAFB	1.0944	0.001	0.045	1.6067	4.0525e-05	8.23424e-05
MAML3	1.1763	9.2163e-06	0.0035	1.7854	0.0003	0.000387162
MAP3K3	1.11375	0.0001	0.0134	-1.5887	1.4111e-05	3.59339e-05
MAPK1	1.1274	0.0008	0.0403	-1.5012	0.0005	0.000588054
MSN	1.1065	0.0005	0.0287	2.2017	1.2019e-07	7.98552e-07
MYH9	1.1394	6.2771e-05	0.0089	1.8013	3.1949e-07	1.73539e-06
N4BP1	1.1116	0.0003	0.0239	1.6465	0.0001	0.000150394
NACC2	1.14655	7.6796e-06	0.0034	2.0914	7.7081e-05	0.000134698
NBEAL2	1.1366	0.0007	0.0353	-1.5196	2.3047e-07	1.34617e-06
NCF4	1.1336	9.7426e-06	0.0036	1.8879	3.4419e-06	1.16149e-05
NLRP12	1.13055	2.043e-05	0.0051	-1.6431	0.0003	0.000387162
NOTCH1	1.1034	0.0001	0.0132	1.3219	0.0004	0.000488804
NR1H2	1.1612	1.7913e-05	0.0047	-1.3424	0.0006	0.000675708
PARD6G	-1.1162	0.0011	0.0469	-2.2154	3.5401e-05	7.46312e-05
PARVG	1.1064	4.4502e-05	0.0074	1.4906	0.0004	0.000488804
PILRA	1.1493	3.8967e-06	0.0024	-1.975	1.2821e-05	3.31817e-05
PLAUR	1.1222	2.3482e-06	0.0021	-3.381	7.9472e-06	2.30614e-05
PLEKHF1	1.107	3.6143e-05	0.0067	-1.65	1.2041e-07	7.98552e-07
PLXNB2	1.1497	0.0001	0.0126	1.3604	7.4146e-06	2.18885e-05
POR	1.1145	0.0002	0.0179	-2.2236	1.838e-08	1.6717e-07
PPP1CA	1.0805	0.0001	0.0119	2.2381	2.2069e-08	1.93357e-07
PPP1R10	1.0995	9.7086e-05	0.0116	2.2517	3.0406e-05	6.69844e-05
PRDX2	-1.1237	0.0006	0.0328	2.2638	0.0004	0.000488804
PREX1	1.12185	4.3265e-06	0.0025	2.1121	1.9836e-07	1.18767e-06
PRKCD	1.197	1.6029e-05	0.0046	1.3709	0.0006	0.000675708
PSAP	1.0804	5.8481e-05	0.0085	2.5011	0.0006	0.000675708
PSMB10	1.0848	0.0004	0.0271	1.3208	5.9296e-06	1.83261e-05
QKI	1.15405	9.0046e-06	0.0034	2.3785	3.0612e-06	1.0516e-05
RAB11FIP1	1.1217	7.6837e-05	0.0101	-1.9438	1.4905e-08	1.43058e-07
RAB1B	1.1018	5.0756e-05	0.0081	-1.8491	4.7488e-05	9.24463e-05
RAB3D	1.11595	2.6047e-05	0.0056	1.9554	7.4407e-06	2.18988e-05
RALGAPA2	1.1278	2.0628e-06	0.0019	1.665	2.5859e-05	5.92215e-05
RARA	1.1228	0.0002	0.0179	-2.1022	1.9516e-05	4.66528e-05
RASGRP4	1.1498	5.894e-06	0.0028	-1.7672	0.0001	0.000150394
RASSF2	1.0986	0.0003	0.0241	-1.706	2.5947e-05	5.93174e-05
RBCK1	1.1019	0.0004	0.0249	-3.5989	7.5038e-05	0.000132583
RELT	1.0801	0.0006	0.0345	2.0975	8.8987e-07	3.93438e-06
RERE	1.09545	0.0001	0.0143	2.423	5.3244e-06	1.66442e-05
RGS2	1.1229	0.0011	0.048	-2.5137	4.509e-12	2.10053e-10
RHBDF2	1.1094	0.0005	0.0288	1.9917	5.6489e-06	1.75723e-05
RHOB	1.2096	5.5323e-06	0.0027	-1.9594	2.9861e-05	6.61484e-05
RHOH	-1.1614	8.6174e-05	0.0108	-1.7582	6.4465e-05	0.000117601
RNF130	1.1219	0.0006	0.0342	2.2846	2.3589e-06	8.50094e-06
RNF19B	1.22925	1.3669e-06	0.0016	1.7908	0.0001	0.000150394
RNF24	1.18403	1.4543e-05	0.0044	-1.9653	1.3233e-06	5.38913e-06
SASH3	1.0996	2.3855e-05	0.0053	1.2907	0.0004	0.000488804
SH3BGRL3	1.0861	0.0008	0.0403	2.0687	2.4796e-06	8.80304e-06
SH3TC1	1.1032	0.0007	0.0375	1.8544	0.0007	0.000767068
SLC11A1	1.13285	8.5751e-06	0.0034	2.1535	1.9483e-05	4.66322e-05
SLC15A3	1.1541	2.8369e-06	0.0022	1.8024	1.3071e-05	3.36464e-05
SLC16A10	-1.1072	0.0005	0.0316	2.0302	4.8794e-09	5.7886e-08
SLC25A20	1.1254	3.0741e-05	0.0063	1.8586	7.4744e-07	3.40718e-06
SLC27A3	1.1244	0.0002	0.016	-1.8812	0.0002	0.000274032
SPI1	1.2328	6.6569e-06	0.003	2.5947	1.7122e-06	6.62004e-06
SQSTM1	1.0793	0.0008	0.04	-2.1512	1.2055e-05	3.16713e-05
SVIL	1.12895	0.001	0.0462	2.0718	9.7538e-08	6.77446e-07
SYK	1.09605	0.0002	0.0162	-1.8148	4.753e-05	9.24463e-05
TGFB1	1.2133	1.9915e-05	0.005	-1.6424	0.0001	0.000150394
THBD	1.17605	2.0266e-05	0.005	-3.5607	7.387e-07	3.38458e-06
TIMP2	1.1346	3.2189e-05	0.0065	-1.6163	6.465e-05	0.000117806
TK2	1.1079	1.9415e-05	0.0049	1.6892	0.0001	0.000150394
TMCC3	1.1498	0.0002	0.0163	1.4032	0.0006	0.000675708
TOM1	1.1061	3.619e-05	0.0067	1.6862	1.1467e-07	7.77411e-07
TRANK1	1.1311	7.3476e-05	0.0098	1.9125	4.1104e-09	5.16504e-08
TRAPPC1	1.1411	1.8412e-05	0.0047	1.913	2.5411e-07	1.43966e-06
TREM1	1.168	4.4913e-05	0.0075	1.8372	4.8043e-08	3.76075e-07
TRIM21	1.109	3.7471e-05	0.0068	1.3771	0.0006	0.000675708
TRIM8	1.1915	6.4708e-07	0.0013	1.6282	0.0003	0.000387162
TSPAN14	1.1599	3.6683e-05	0.0068	-1.7432	2.2449e-05	5.25461e-05
UGGT1	1.129	5.5132e-05	0.0083	1.4023	0.0005	0.000588054
WDR1	1.0951	3.165e-05	0.0064	2.4219	0.0009	0.000936785
WDTC1	1.0806	0.001	0.045	1.4538	4.78e-05	9.27825e-05
WIPF1	1.1075	0.0004	0.0271	2.5359	3.7436e-05	7.79747e-05
