# Supplementary material for: Shared Molecular Signatures Across Neurodegenerative Diseases and Herpes Virus Infections Highlights Potential Mechanisms for Maladaptive Innate Immune Responses
Source: Sci Rep. 2019 Jun 19;9:8795. doi: 10.1038/s41598-019-45129-8 (PMC6584587; doi:10.1038/s41598-019-45129-8)
Supplement: Supplementary file 8 — Supplementary Table S7. [file 41598_2019_45129_MOESM8_ESM.xlsx]

## Sheet: EBV_PD_overlap
Supplementary Table S7. Significant differentially expressed genes (FDR adjusted P<0.05) in relation to Parkinson's Disease and EBV human host response.
	Parkinson's Disease			EBV Host Response
Gene	FoldChange	Raw P-Value	FDR adj. P-value	FoldChange	Raw P-Value
ABTB1	1.11275	0.0002	0.0165	-2.4497	0.045682
ACTN1	1.1358	3.2423e-05	0.0065	2.5064	0.012025
ANK3	-1.15	1.0566e-06	0.0014	-2.0574	0.040025
ANO10	1.0824	0.0003	0.0236	3.2226	0.0031318
APLP2	1.12837	1.0005e-05	0.0036	-6.5043	0.00011861
ARRB2	1.1135	3.5967e-05	0.0067	-2.3516	0.016355
BCL6	1.1221	0.0005	0.0288	-3.012	0.0042416
C19orf54	1.1028	0.0002	0.0182	2.0095	0.042735
CIRBP	1.1307	5.1516e-06	0.0027	-3.7376	0.0011999
CMIP	1.1774	4.3322e-06	0.0025	-2.6128	0.0092801
CXCL16	1.1416	3.7131e-06	0.0023	-5.1803	0.00026378
DENND3	1.109	8.7251e-05	0.0108	-4.9164	0.00031195
DGKH	-1.10685	5.5354e-05	0.0083	6.8424	0.00011019
DHRS7B	1.0851	0.0002	0.0193	2.0928	0.034263
DPEP2	1.1053	0.0003	0.0236	-2.4883	0.012096
EBF1	-1.1072	3.9682e-05	0.007	-5.1614	0.00026378
ENOSF1	-1.1167	5.2648e-05	0.0082	3.717	0.0046798
EPHB6	1.1177	0.0003	0.0204	-3.6715	0.0012107
FAM160A2	1.0683	0.0006	0.0339	-2.1646	0.027638
FAM49A	1.1297	5.495e-05	0.0083	-7.2641	0.00011019
FAM53B	1.0923	0.0002	0.0173	-6.1844	0.00056196
FCHSD1	1.0841	0.0011	0.0474	-2.3925	0.016202
FGR	1.1408	9.0473e-07	0.0014	2.168	0.02711
FMNL1	1.1606	2.4409e-05	0.0054	-4.8891	0.047187
FRAT1	1.0949	0.0005	0.0314	-2.2663	0.02193
GYG1	1.1093	0.001	0.0449	3.0325	0.011802
HCK	1.1419	3.2965e-05	0.0065	-3.2411	0.0026606
HGSNAT	1.1131	0.0004	0.0271	-3.1729	0.022404
IL4R	1.1243	0.0002	0.0178	-4.74	0.0003222
JARID2	1.1049	0.0001	0.0146	-4.6469	0.0015627
KDM5B	1.0993	0.001	0.0446	-2.2137	0.027003
MAML3	1.1763	9.2163e-06	0.0035	-4.7873	0.00031195
MID1IP1	1.1261	1.1854e-05	0.0039	3.2854	0.0023984
MTMR14	1.0867	7.2405e-05	0.0097	-2.7659	0.0065792
NMRAL1	1.121	0.0002	0.0189	1.9769	0.044512
PBXIP1	1.0998	0.0003	0.0232	-3.1144	0.0031966
PHF12	1.1231	0.0002	0.0151	-2.6283	0.0088083
PLEKHM1	1.0716	0.0002	0.0173	-2.2644	0.023013
PLIN3	1.1578	1.6115e-06	0.0017	3.2811	0.0025423
PPCDC	1.1088	0.0004	0.0256	2.6787	0.0082738
PTAFR	1.11335	0.0003	0.0219	2.1865	0.026309
RAB11FIP4	1.1003	1.7627e-05	0.0047	-2.4015	0.04122
RBCK1	1.1019	0.0004	0.0249	2.4699	0.013999
RHBDF2	1.1094	0.0005	0.0288	-2.4874	0.012505
RNF41	1.0736	0.0005	0.0318	-3.1592	0.007515
SELPLG	1.1272	4.3342e-05	0.0073	3.2826	0.0023583
SEMA4B	1.1028	0.0001	0.0132	-3.1674	0.003158
SIPA1	1.124	5.7661e-05	0.0085	-2.6899	0.008015
SIPA1L1	1.0965	0.0003	0.0202	-4.2543	0.0024116
SLC25A44	1.1076	0.001	0.0443	1.9744	0.04699
SLC44A2	1.1124	5.7173e-05	0.0085	-2.0814	0.037192
SPEN	1.1271	4.6861e-05	0.0076	-2.6113	0.0092174
SSH2	1.1281	5.993e-05	0.0087	-2.2995	0.019612
SUOX	1.1255	0.0001	0.013	2.3777	0.015807
TIMP2	1.1346	3.2189e-05	0.0065	-3.1237	0.0031966
TNFRSF1A	1.1104	0.0002	0.0193	2.055	0.036601
TNFSF14	1.11105	2.946e-05	0.0061	1.9575	0.049928
VAV3	1.1304	6.1079e-05	0.0087	-6.7994	0.00011019
VDR	1.1068	0.0009	0.0428	2.885	0.021445
VPS37B	1.1437	1.9434e-05	0.0049	-2.8733	0.0055809
