# Supplementary material for: Shared Molecular Signatures Across Neurodegenerative Diseases and Herpes Virus Infections Highlights Potential Mechanisms for Maladaptive Innate Immune Responses
Source: Sci Rep. 2019 Jun 19;9:8795. doi: 10.1038/s41598-019-45129-8 (PMC6584587; doi:10.1038/s41598-019-45129-8)
Supplement: Supplementary file 9 — Supplementary Table S8. [file 41598_2019_45129_MOESM9_ESM.xlsx]

## Sheet: PD_HVV6 DEGs
Supplementary Table S8. Significant differentially expressed genes (FDR adjusted P<0.05) in relation to Parkinson's Disease and HHV6 human host response.
	Parkinson's Disease			HHV6 Host Response
Gene	Fold Change	Raw P-value	FDR adj. P-value	Fold Change	Raw P-value	FDR adj. P-value
ABHD2	1.1633	6.93e-07	0.000273208	1.434	0.0013	0.00200392
ADAM8	1.1339	1.54e-06	0.000349313	1.4478	0.0056	0.00602775
ALDOA	1.0925	1.68e-05	0.000955736	1.5796	0.0035	0.00421096
APBA2	-1.0594	0.001	0.0100313	-1.6736	5.74e-06	4.76e-05
ARHGAP30	0.0345	8.93e-05	0.00210503	1.7434	3.03e-06	3.23e-05
ARHGEF11	0.395467	3.52e-05	0.00138154	1.7195	3.26e-05	0.000145569
ARSA	1.084	0.0005	0.00648248	1.4343	0.0052	0.00568955
ARSB	0.527	0.0009	0.00947265	1.4374	2.63e-05	0.000127759
ASCL2	1.05095	0.0005	0.00648248	1.8071	0.0007	0.00127417
ASMTL	1.08197	0.0006	0.00728788	-1.6966	1.7e-06	2.27e-05
ASXL1	-0.697133	0.0002	0.00346667	-1.4481	0.0002	0.000492644
B4GALT5	1.13685	0.0007	0.00810349	2.5254	7.17e-05	0.000250202
BCL6	1.1032	0.0005	0.00648248	2.5612	0.0002	0.000492644
BEST1	1.07653	0.0004	0.00559302	2.2406	4.02e-05	0.000167996
C5AR1	1.1578	3.27e-05	0.00132862	1.7486	0.001	0.00164815
CABIN1	1.0922	0.0012	0.0113399	-1.5857	0.0008	0.00140259
CANT1	1.08973	2.18e-05	0.00103544	1.3805	0.001	0.00164815
CD14	1.1558	0.0005	0.00648248	1.5242	0.0013	0.00200392
CD300A	0.382867	2.18e-05	0.00103544	1.9997	5.71e-05	0.000214823
CD300LF	1.1099	1.92e-05	0.000994442	2.0069	3.63e-07	1.04e-05
CDC42EP4	0.383233	1.01e-05	0.000716407	1.6585	0.0001	0.00028516
CEACAM1	1.08178	6.06e-05	0.00180922	6.0369	3.59e-06	3.58e-05
CEBPB	1.1154	0.0001	0.00210503	1.9777	3.06e-05	0.000140241
CHIC2	1.1139	0.0009	0.00947265	1.5382	1.59e-05	9.23e-05
CHRAC1	1.0765	0.0005	0.00648248	-1.6203	3.86e-05	0.000163927
CIRBP	1.05788	5.15e-06	0.000536695	-1.5089	0.0062	0.00647773
CLIC3	1.1656	0.0005	0.00648248	-1.7276	0.0043	0.00489485
CSF3R	1.1774	0.0001	0.00210503	2.5865	0.0001	0.00028516
CSNK1D	0.392	0.0003	0.00456646	1.3964	0.0017	0.00243825
CSRNP1	1.0876	0.0009	0.00947265	2.8258	6.45e-07	1.42e-05
CST3	1.10127	6.62e-05	0.00191698	1.4921	0.0016	0.00233443
CTDSP1	1.1051	4.06e-06	0.000500733	-1.4159	3.94e-05	0.000166097
DEDD2	1.0892	6.27e-05	0.00184666	1.4706	0.0002	0.000492644
DNAJC5	1.06687	4.7e-05	0.00156563	1.5032	0.0002	0.000492644
DNASE2	1.0676	0.0011	0.0106889	1.5703	0.0005	0.000991789
DYSF	1.1682	3.73e-05	0.00139178	2.9086	0.0003	0.000673705
ELMO2	1.06577	0.0008	0.00882569	1.7859	8.35e-07	1.58e-05
ENOSF1	-0.5467	5.26e-05	0.00169389	-1.461	0.0024	0.00316815
EPHB6	1.1177	0.0003	0.00456646	-1.7424	0.0002	0.000492644
ETS1	-1.09987	0.0005	0.00648248	-2.4459	1.16e-06	1.91e-05
FCAR	1.10914	2.58e-05	0.00114941	1.7745	0.0019	0.00264763
FCER1G	1.12265	8.34e-05	0.00210503	2.2243	7.29e-05	0.000252732
FGD3	1.07705	0.0003	0.00456646	1.3506	0.004	0.00463605
FGR	1.1408	9.05e-07	0.00029822	1.7764	1.23e-05	7.76e-05
FKBP15	1.0451	7.91e-05	0.00210503	1.622	1.57e-05	9.16e-05
FLNA	1.10367	0.0011	0.0106889	-1.5006	0.0025	0.00327459
FPR1	1.10405	0.0001	0.00210503	2.9263	3.6e-05	0.000157084
FRAT2	1.109	0.0007	0.00810349	1.7521	0.0004	0.000836611
GAPDH	1.06123	0.0003	0.00456646	-1.6434	0.0007	0.00127417
GLT1D1	1.1007	0.0004	0.00559302	1.6833	0.0009	0.00152266
GLUL	0.011375	0.0005	0.00648248	1.3984	0.0002	0.000492644
GNG2	0.594125	2.38e-05	0.00108248	-1.4832	0.0054	0.00586098
GNG5	1.0989	0.0002	0.00346667	1.9109	1.18e-05	7.57e-05
GOLGB1	1.04875	0.001	0.0100313	-1.4744	0.0001	0.00028516
GRAP	-1.05095	0.0008	0.00882569	-1.7337	0.0008	0.00140259
GRB2	1.0542	0.0001	0.00210503	1.8686	2.82e-08	2.8e-06
GRN	1.15113	5.56e-06	0.000541246	2.0651	0.0003	0.000673705
GYG1	1.0991	0.001	0.0100313	2.2833	0.0019	0.00264763
H2AFY	1.06738	0.0009	0.00947265	1.443	0.0003	0.000673705
HELZ2	0.0257	8.99e-06	0.000687143	3.3063	5.33e-06	4.58e-05
HK3	1.1222	5.31e-05	0.00170185	2.4869	0.0001	0.00028516
HLA-B	1.083	0.0001	0.00210503	1.4119	3.78e-07	1.04e-05
HLA-E	1.075	3.45e-06	0.000466303	1.5369	4.72e-07	1.18e-05
HLA-F	1.05393	5.65e-05	0.00174073	1.4862	0.0009	0.00152266
HNRNPA1	-1.0766	0.001	0.0100313	-1.5838	0.0009	0.00152266
HPSE	1.127	0.0002	0.00346667	1.7757	6.95e-05	0.000246397
HSPA6	1.12695	0.0003	0.00456646	4.7531	9.87e-08	5.3e-06
IDS	0.22739	5.15e-05	0.00166724	1.38	0.0014	0.00211848
IFITM1	1.0701	0.001	0.0100313	2.167	2.2e-05	0.000112326
IFITM3	1.1212	4.52e-07	0.000217412	6.2473	1.55e-05	9.12e-05
IFNGR2	1.1014	0.0003	0.00456646	1.8095	0.0002	0.000492644
IL16	1.0424	0.0002	0.00346667	-1.46	0.0009	0.00152266
IL1RN	0.27364	5.79e-05	0.00176159	8.471	8.7e-09	1.7e-06
IL23A	-1.0869	6.89e-05	0.00196556	-1.5949	1.92e-06	2.42e-05
ILK	1.1048	1.38e-06	0.000335527	1.3332	0.0001	0.00028516
IRF1	1.08385	8.44e-05	0.00210503	1.9926	7.74e-06	5.86e-05
JUNB	1.1014	0.001	0.0100313	2.0164	0.001	0.00164815
KAT8	1.06195	0.0003	0.00456646	-1.3874	0.0003	0.000673705
KIF1B	0.583575	1.01e-05	0.000716407	1.8303	0.0008	0.00140259
LAMP2	1.09397	0.0005	0.00648248	2.3919	1.86e-06	2.39e-05
LAT2	1.06945	4.86e-05	0.00161125	1.6593	0.0003	0.000673705
LCP1	1.1042	0.0007	0.00810349	1.4266	0.0025	0.00327459
LILRA2	1.16243	3.7e-07	0.00020683	1.6801	0.0016	0.00233443
LILRA6	1.108	0.0005	0.00648248	3.2376	0.0001	0.00028516
LILRB1	1.1506	1.25e-07	0.000178504	1.7784	0.0008	0.00140259
LILRB2	1.1067	1.7e-05	0.000955736	2.0438	0.0003	0.000673705
LILRB3	1.12275	1.99e-05	0.00100934	3.0463	5.18e-06	4.48e-05
LITAF	1.0737	0.0007	0.00810349	1.6164	6.97e-05	0.000246582
LTB4R	1.1193	2.7e-06	0.000435906	1.5927	0.0018	0.00254498
LTBR	-0.507225	0.001	0.0100313	1.9793	5.91e-05	0.000220184
LUC7L3	-1.04802	0.0006	0.00728788	-1.4365	0.0053	0.00578213
MAFB	1.1036	0.001	0.0100313	3.0935	8.02e-07	1.56e-05
MICU1	1.1084	9.11e-06	0.000690065	1.5121	0.0001	0.00028516
MR1	0.715583	0.0004	0.00559302	1.8988	7.42e-06	5.69e-05
MSRB1	1.1083	3.6e-05	0.00138154	2.7439	1.62e-06	2.19e-05
MTMR3	1.09445	0.0002	0.00346667	1.717	4.74e-05	0.000187115
MVP	1.1114	3.81e-05	0.00140825	1.4278	0.0071	0.00714436
MX2	1.1312	1.58e-05	0.000921013	3.5267	1.29e-06	1.96e-05
MYD88	1.095	1.01e-06	0.00029822	1.9129	3.39e-06	3.44e-05
MYH9	1.1394	6.28e-05	0.00184666	-1.4933	0.0004	0.000836611
NADK	0.73815	5.14e-05	0.00166724	2.2742	1.71e-06	2.27e-05
NCF4	1.1336	9.74e-06	0.000709839	2.2628	0.0002	0.000492644
NELL2	-1.1658	0.0004	0.00559302	-2.2783	0.0002	0.000492644
NEU1	1.0944	0.0005	0.00648248	1.5213	0.0005	0.000991789
NINJ1	1.1567	6.42e-06	0.00059385	1.9159	2.08e-06	2.55e-05
NMRAL1	0.05385	0.0002	0.00346667	-1.4964	0.0014	0.00211848
NPC2	1.0971	0.0002	0.00346667	1.6245	3.64e-05	0.000158034
P2RY13	1.1099	0.0004	0.00559302	2.4351	3.43e-05	0.000150593
PBXIP1	1.09373	0.0003	0.00456646	-1.9992	0.0006	0.00114193
PDK3	1.07312	9.25e-05	0.00210503	1.5414	4.91e-05	0.000191093
PDLIM7	0.817257	1.28e-07	0.000178504	1.9453	0.0001	0.00028516
PFKFB4	1.06985	0.0001	0.00210503	1.8726	0.0008	0.00140259
PHC2	1.07265	2.9e-05	0.00124098	2.0326	0.0008	0.00140259
PHF21A	1.09068	0.0005	0.00648248	1.642	0.0016	0.00233443
PILRA	1.1493	3.9e-06	0.000487247	2.1511	3.88e-06	3.72e-05
PLAUR	1.1222	2.35e-06	0.000430276	2.8744	9.11e-08	5.13e-06
PPP1R15A	1.1412	1.37e-05	0.000854181	1.7212	0.0002	0.000492644
PPP2R1A	1.0966	0.0002	0.00346667	-1.3912	0.0001	0.00028516
PRDX2	-1.06435	0.0006	0.00728788	-1.3972	0.0002	0.000492644
PRKCB	0.0174333	0.0005	0.00648248	-1.366	0.0028	0.0035667
PRKCD	1.197	1.6e-05	0.00092891	1.566	0.0002	0.000492644
PRKCSH	1.11485	0.0006	0.00728788	-1.6024	4.08e-06	3.85e-05
PTK2B	1.07225	0.0003	0.00456646	1.4722	0.0007	0.00127417
QKI	0.87067	9e-06	0.000687143	1.4849	2.15e-06	2.58e-05
RAB24	1.1209	0.0006	0.00728788	3.741	3.98e-08	3.5e-06
RAB8A	1.0841	0.0001	0.00210503	1.6419	5.98e-06	4.86e-05
RARA	0.6686	0.0002	0.00346667	1.359	0.002	0.00275744
RBCK1	1.0705	0.0004	0.00559302	2.3156	3.05e-07	1.01e-05
REPS2	1.12993	0.001	0.0100313	1.6779	0.0049	0.00543694
RGS19	1.0788	0.0009	0.00947265	1.428	4.93e-05	0.000191462
RHOB	0.22702	5.53e-06	0.000541246	1.4469	0.0061	0.00639696
RNF19B	1.22925	1.37e-06	0.000335527	2.3034	9.05e-09	1.7e-06
S100A6	0.06475	8.6e-06	0.000683651	1.6303	0.0006	0.00114193
SBF1	0.2363	0.0006	0.00728788	-1.3835	0.0006	0.00114193
SBNO2	1.14485	1.51e-05	0.000892358	1.8348	0.0019	0.00264763
SCO2	1.1406	0.0007	0.00810349	4.3306	4.35e-08	3.5e-06
SECTM1	1.1025	0.0008	0.00882569	1.5046	3.31e-05	0.000147115
SERPINA1	0.5834	0.0001	0.00210503	2.3388	4.81e-05	0.000189093
SH3BP2	0.64234	0.0002	0.00346667	1.4038	5.42e-06	4.62e-05
SHISA5	1.0812	0.0004	0.00559302	1.8308	2.88e-05	0.000133975
SIGLEC9	1.0883	0.0006	0.00728788	1.6327	0.0067	0.00687065
SIRPB1	1.12077	5.58e-05	0.00172718	1.8712	0.0005	0.000991789
SLC15A4	0.4019	0.0005	0.00648248	1.7292	7.03e-07	1.46e-05
SLC16A10	-1.0502	0.0005	0.00648248	-1.9084	7.31e-06	5.66e-05
SLC22A18	1.1084	0.0006	0.00728788	1.499	0.0008	0.00140259
SLC26A8	1.1492	0.001	0.0100313	3.3552	1.4e-06	2.05e-05
SLC27A3	1.1244	0.0002	0.00346667	2.4419	6.05e-08	4.01e-06
SLC27A5	-1.0591	0.001	0.0100313	-1.515	9.64e-08	5.3e-06
SLC2A3	1.08683	0.0009	0.00947265	1.7981	0.0007	0.00127417
SLC6A6	0.66076	0.001	0.0100313	1.434	0.0009	0.00152266
SLC9A3R1	1.1093	0.0001	0.00210503	-1.6683	8.68e-06	6.32e-05
SNX11	1.04975	0.0007	0.00810349	1.4772	4.91e-05	0.000191093
SPI1	1.2328	6.66e-06	0.000610183	2.097	0.0001	0.00028516
SPTLC2	1.07354	0.0001	0.00210503	1.8893	0.0002	0.000492644
SRA1	1.08105	4.53e-05	0.00154063	1.3423	9.49e-06	6.7e-05
ST6GALNAC2	1.1343	0.0001	0.00210503	1.5618	0.0031	0.00383475
STAT3	1.0866	0.0006	0.00728788	1.7175	3.07e-05	0.000140282
SUPT4H1	1.03945	0.001	0.0100313	1.4334	7.68e-05	0.000261644
SYTL3	0.525475	0.0002	0.00346667	2.0562	1.23e-05	7.76e-05
TCIRG1	1.144	0.0001	0.00210503	1.7715	1.58e-05	9.19e-05
TCN1	1.191	0.0006	0.00728788	3.813	2.51e-05	0.000123195
TIMP1	1.1178	0.0003	0.00456646	1.5088	0.0069	0.00701618
TIMP2	1.10987	3.22e-05	0.00132715	1.6538	0.0042	0.00481016
TLR4	1.12048	0.0009	0.00947265	2.5551	2.42e-06	2.77e-05
TMEM245	-1.05176	0.0008	0.00882569	-1.4761	0.0002	0.000492644
TMUB2	1.0943	0.0007	0.00810349	1.6167	8.65e-07	1.61e-05
TNFRSF1A	1.1104	0.0002	0.00346667	1.8235	5.29e-05	0.000202021
TNFRSF1B	1.0915	1.81e-05	0.000961313	1.6891	0.0003	0.000673705
TNFSF14	1.11105	2.95e-05	0.00124098	1.628	0.0013	0.00200392
TOM1	1.1061	3.62e-05	0.00138154	1.4776	0.0036	0.00430371
TPGS1	1.0741	5.17e-06	0.000536695	-1.8607	0.0001	0.00028516
TRAPPC1	1.1411	1.84e-05	0.000967888	-1.4227	0.0007	0.00127417
TRPC4AP	1.1046	5.3e-06	0.000536695	1.3542	1.24e-06	1.93e-05
TSEN34	1.1177	8.26e-05	0.00210503	1.664	0.0005	0.000991789
TYMP	1.16515	0.0001	0.00210503	2.0639	0.0016	0.00233443
TYROBP	1.1278	0.0005	0.00648248	1.7605	2.75e-05	0.000131178
UBE4B	1.06044	0.0007	0.00810349	-1.6771	7.47e-07	1.5e-05
USB1	0.364767	0.0008	0.00882569	1.7358	0.0008	0.00140259
VNN3	1.07623	0.0006	0.00728788	1.8346	0.0018	0.00254498
XPO6	1.08685	0.0004	0.00559302	1.592	0.0008	0.00140259
ZHX2	1.0584	0.0003	0.00456646	-1.8133	7.35e-05	0.000254491
