# Supplementary material for: Shared Molecular Signatures Across Neurodegenerative Diseases and Herpes Virus Infections Highlights Potential Mechanisms for Maladaptive Innate Immune Responses
Source: Sci Rep. 2019 Jun 19;9:8795. doi: 10.1038/s41598-019-45129-8 (PMC6584587; doi:10.1038/s41598-019-45129-8)
Supplement: Supplementary file 10 — Supplementary Table S9. [file 41598_2019_45129_MOESM10_ESM.xlsx]

## Sheet: PD_All_Virus_Pathways
Supplementary Table S9. Human canonical pathways significantly enriched from DEGs associated with Parkinson's Disease and human host response to CMV, EBV and HHV6.
	Parkinsons' Disease				HHV6 host response			EBV host response			CMV host response
Maps (Pathways)	Total Genes in Pathway	FDR	In Data	Network Objects from Active Data	FDR	In Data	Network Objects from Active Data	FDR	In Data	Network Objects from Active Data	FDR	In Data	Network Objects from Active Data
Cytoskeleton remodeling_Reverse signaling by Ephrin-B	32	3.52831e-07	12	G-protein beta/gamma, Actin cytoskeletal, Tubulin alpha, PAK1, F-Actin, RGS3, Ephrin-B receptors, G-protein alpha-i family, ILK, WaspIP, WIRE, Tubulin (in microtubules)	0.0372442	7	Beta-catenin, Tubulin alpha, PINCH, Ephrin-B, Ephrin-B receptors, ILK, Tubulin (in microtubules)	0.0190587	6	Beta-catenin, c-Src, Ephrin-B receptors, GSK3 beta, CXCR4, FAK1	0.00146805	10	F-Actin, FAP-1, Ephrin-B, N-WASP, Beta-catenin, Actin cytoskeletal, SOS, Axin, CXCR4, WaspIP
Immune response_Platelet activating factor/ PTAFR pathway signaling	55	2.6347e-06	14	STAT3, G-protein beta/gamma, PTAFR, MAPKAPK2, NF-kB, G-protein beta2/gamma2, AKT(PKB), LSP1, Tyk2, MMP-9, G-protein alpha-i family, PKA-cat (cAMP-dependent), F-Actin cytoskeleton, Beta-arrestin2	0.0156885	11	STAT3, IL-1 beta, JAK2, STAT2, PI3K reg class IA, Beta-arrestin1, CCL2, ASK1 (MAP3K5), Adenylate cyclase, NFKBIA, STAT1	0.0169154	8	c-Src, PTAFR, p38 MAPK, ASK1 (MAP3K5), NF-AT2(NFATC1), NF-AT, IP3 receptor, Beta-arrestin2	0.00270935	13	JAK2, PI3K cat class IA, Calcineurin A (catalytic), PLC-beta, CCL2, F-Actin cytoskeleton, STAT5, G-protein alpha-q, AKT(PKB), NF-AT2(NFATC1), PKA-cat (cAMP-dependent), NF-AT, STAT1
CHDI_Correlations from Replication data_Cytoskeleton and adhesion module	64	2.7252e-06	15	Talin, G-protein beta/gamma, PLAUR (uPAR), Actin cytoskeletal, Alpha-actinin, PAK1, GRB2, AKT(PKB), Collagen IV, ICAM1, MyHC, Ephrin-B receptors, VAV-1, ILK, Rac1	0.00109909	15	RhoA, PLAUR (uPAR), CDC42, Fyn, Slp76, CALDAG-GEFI, GRB2, MELC, ZAP70, CD3, MyHC, PLC-gamma 1, Ephrin-B, Ephrin-B receptors, ILK	0.0269482	8	MELC, MHC class II, Alpha-actinin, Ephrin-B receptors, CXCR4, CALDAG-GEFI, IP3 receptor, FAK1	0.00727377	13	Talin, CALDAG-GEFI, ICAM1, Ephrin-B, PLAUR (uPAR), Actin cytoskeletal, Alpha-actinin, AKT(PKB), Cytohesin1, MyHC, Intersectin, CXCR4, PI3K cat class IB (p110-gamma)
LRRK2 in neurons in Parkinson's disease	33	3.27561e-06	11	PKC-zeta, Alpha-synuclein, Actin cytoskeletal, MARK2, PAK1, MSN (moesin), PKA-cat (cAMP-dependent), ACTB, Rac1, ERK1/2, Tubulin (in microtubules)	0.0424625	7	Ubiquitin, NSF, AP2A2, LRRK2, HSP90, AP-2 alpha subunits, Tubulin (in microtubules)	0.0201779	6	HSP90, AP-2 alpha subunits, GSK3 beta, RDX (radixin), AP2A1, 14-3-3	0.00178116	10	LRRK2, MSN (moesin), ERK1/2, Beta-adaptin 2, 14-3-3, Actin cytoskeletal, Actin cytoplasmic 2, Clathrin heavy chain, PKA-cat (cAMP-dependent), VIL2 (ezrin)
Role of integrins in eosinophil degranulation in asthma	58	4.32942e-06	14	PKC-zeta, Hck, PKC, ERK2 (MAPK1), CCL13, ITGAM, ICAM1, PRG2, Plastin, G-protein alpha-i family, PKC-beta2, ERK1/2, FGR, Fc alpha receptor	0.0208504	11	CCL5, RNS2, PKC, CysLT1 receptor, CSF2RB, Plastin, C5a, PKC-beta2, FGR, TNF-alpha, Fc alpha receptor	0.0201268	8	Galectin-3, ECP (RNase 3), p38 MAPK, VCAM1, Hck, IFN-gamma, PKC, FGR	0.000608304	15	CCL5, PI3K cat class IA, VCAM1, Hck, GM-CSF receptor, PKC, CCL13, ICAM1, CSF2RB, ERK1/2, ERK2 (MAPK1), CysLT1 receptor, Plastin, PI3K cat class IB (p110-gamma), TNF-alpha
Immune response_Antigen presentation by MHC class II	118	4.40292e-06	20	Syk, AKT1, FCGRT, ARHGEF2, CD74, PSD4, PKC, Alpha-centractin, MyD88, PKC-alpha, RhoB, PKC-delta, Fc epsilon RI gamma, HCLS1, TLR4, LAMP2, Rac1, ERK1/2, Tubulin (in microtubules), Fc alpha receptor	5.97771e-07	30	MHC class II alpha chain, Cathepsin L, RhoA, Dectin-1, Fc gamma RII beta, Cathepsin F, HSP90 alpha, IP-30, CDC42, Dynein 1, cytoplasmic, heavy chain, MARCH1, PKC, HSP90, CD23, R-Ras, MyD88, PKC-alpha, RhoB, PKC-delta, Fc epsilon RI gamma, TAP, TLR4, LAMP2, CD79B, Bcl-2, TLR2, CD4, mTOR, Tubulin (in microtubules), Fc alpha receptor	0.0358432	11	MHC class II alpha chain, HSP90, MHC class II beta chain, HLA-DM, MHC class II, Endoplasmin, p38 MAPK, MARCH1, SWAP-70, PKC, CD79A	0.00178116	22	Syk, Dectin-1, PI3K cat class IA, ARHGEF2, MARCH1, PKC, CD79A, LLIR, AP complex 2 medium (mu) chain, PKC-delta, MYO1E, CD79B, Bcl-2, SWAP-70, ERK1/2, CD79 complex, CD23, PDK (PDPK1), Dynamin-2, RhoB, TAP, A2M receptor
Signal transduction_mTORC2 downstream signaling	68	4.99598e-06	15	PKC-zeta, cPKC (conventional), AKT1, Filamin A, PKC, AKT(PKB), PKC-alpha, p53, PKC-delta, TLR4, PKA-cat (cAMP-dependent), PKC-beta2, F-Actin cytoskeleton, Rac1, PREX1	0.00198447	15	RhoA, Beta-catenin, CDC42, cPKC (conventional), Filamin A, PKC, p21, FKHR, PKC-alpha, PKC-delta, c-Myc, Mcl-1, TLR4, PKC-beta2, mTOR	0.00265705	11	GSK3 alpha/beta, STK4, Beta-catenin, ACACA, Insulin receptor, Bim, TBCD4, GSK3 beta, PKC, NEDD4L, MDM2	0.00506088	14	IL7RA, PKC, SCD, PKC-delta, IMP1(ZBP1), F-Actin cytoskeleton, FOXO3A, Beta-catenin, Filamin A, AKT(PKB), p21, Bim, PKA-cat (cAMP-dependent), PREX1
Macrophage and dendritic cell phenotype shift in cancer	100	2.60955e-05	17	STAT3, IKK-gamma, ARG1, TGF-beta 1, RelA (p65 NF-kB subunit), SHP-1, NF-kB, STAT6, NOTCH1 receptor, SHIP, ITGAM, TNF-R1, JMJD3, ILT4, M-CSF receptor, TLR4, RIPK1	2.08991e-05	24	STAT3, MFGE8, MHC class I, IL-1 beta, I-kB, IDO1, TLR7, Gas6, Apo-2L(TNFSF10), IP10, PI3K reg class IA, TLR9, TNF-R1, ILT4, MSR1, TLR4, CD86, SOCS3, ILT3, TLR2, STAT1, CD40L(TNFSF5), SOCS1, TNF-alpha	0.00351564	13	TNF-R1, ESR2, PERC, IL-10, IRF4, PGE2R4, XBP1, MHC class II, p38 MAPK, GSK3 beta, IFN-gamma, IRE1, CSF1	0.0381924	15	TGF-beta 1, DLL1, IL-12 receptor, GM-CSF receptor, NOTCH1 receptor, c-Rel (NF-kB subunit), HIF1A, SOCS3, TLR7, RBP-J kappa (CBF1), Thrombospondin 1, CD86, IL-6 receptor, STAT1, TNF-alpha
Development_VEGF signaling via VEGFR2 - generic cascades	93	3.90133e-05	16	IKK-gamma, Pyk2(FAK2), PKC-beta, PLAUR (uPAR), Actin cytoskeletal, MAPKAPK2, PKC, PAK1, GRB2, ERK2 (MAPK1), AKT(PKB), PKC-alpha, ERK1 (MAPK3), p90Rsk, Rac1, ERK1/2	0.0010249	19	RhoA, Pyk2(FAK2), Beta-catenin, I-kB, PKC-beta, PLAUR (uPAR), CDC42, Fyn, PKC, GRB2, PI3K reg class IA, HSP90, MNK1, CCL2, PKC-alpha, PLC-gamma 1, HSP27, p90Rsk, eNOS	0.0476224	9	HSP90, Beta-catenin, c-Src, p38 MAPK, GSK3 beta, NF-AT2(NFATC1), IP3 receptor, PKC, FAK1	0.000647825	20	PI3K cat class IA, Calcineurin A (catalytic), PKC, MEKK1(MAP3K1), CCL2, TCF7L2 (TCF4), ERK1/2, Beta-catenin, PLAUR (uPAR), VEGF-A, Actin cytoskeletal, MSK1, SOS, ERK2 (MAPK1), AKT(PKB), PDK (PDPK1), SHB, TSAD, ERK1 (MAPK3), NF-AT2(NFATC1)
Neutrophil resistance to apoptosis in COPD and proresolving impact of lipid mediators	60	0.000110385	12	p90RSK1, p40-phox, AKT(PKB), TNF-R2 soluble, TNF-R1 soluble, Calpain 1(mu), LTBR1, TNF-R1, MAP3K3, p22-phox, RIPK1, ERK1/2	6.65694e-05	17	FPRL1, Bcl-XL, p40-phox, p67-phox, PI3K reg class IA, TNF-R2 soluble, TNF-R1 soluble, Cytochrome c, LTBR1, TNF-R1, c-IAP1, Mcl-1, tBid, FasR(CD95), p47-phox, Bid, TNF-alpha	0.0216625	8	TNF-R1 soluble, TNF-R1, Caspase-8, p38 MAPK, MEK6(MAP2K6), FasR(CD95), Caspase-9, 14-3-3	0.0498102	10	PI3K cat class IA, MAP3K3, Caspase-3, ERK1/2, 14-3-3, FasL(TNFSF6), Caspase-9, p40-phox, AKT(PKB), TNF-alpha
Immune response_IL-3 signaling via ERK and PI3K	102	0.000293395	15	Syk, GAB2, Talin, cPKC (conventional), PAK1, GRB2, AKT(PKB), FLII, p53, Fc epsilon RI gamma, PKA-cat (cAMP-dependent), p90Rsk, VAV-1, Rac1, ERK1/2	0.000505152	21	Cyclin D2, Bcl-XL, JAK2, CDC42, PI3K reg class IA (p85), cPKC (conventional), E4BP4, Slp76, GRB2, c-Fos, R-Ras, Fc epsilon RI gamma, PDE4, CSF2RB, Mcl-1, Lyn, RPS6, p90Rsk, Bcl-2, LPCAT2, mTOR	0.0375454	10	GSK3 alpha/beta, EGR1, PDE4, PKC-epsilon, cPLA2, Bim, GSK3 beta, IP3 receptor, MDM2, FAK1	2.475e-05	25	Syk, Cyclin D2, GAB2, Talin, JAK2, PI3K cat class IA (p110-alpha), PI3K cat class IA, Calcineurin A (catalytic), c-Fos, PREL1, CSF2RB, Lyn, Bcl-2, FOXO3A, ERK1/2, EGR1, STAT5, SOS, E4BP4, AKT(PKB), PDK (PDPK1), PKC-epsilon, TEC, Bim, PKA-cat (cAMP-dependent)
Immune response_IL-3 signaling via JAK/STAT, p38, JNK and NF-kB	93	0.000372685	14	PU.1, STAT3, IKK-gamma, NF-kB, STAT6, AKT(PKB), ICAM1, Bcl-6, Tyk2, C/EBPbeta, Rac1, PKM2, RARalpha, NOTCH1 precursor	7.58315e-06	24	Ephrin-B1, PU.1, STAT3, Cyclin D2, Oncostatin M, Bcl-XL, I-kB, JAK2, HDAC1, c-Fos, Bcl-6, MKK7 (MAP2K7), C/EBPbeta, CSF2RB, c-Myc, Mcl-1, Lyn, C3aR, SOCS3, Bcl-2, STAT1, MKP-1, RARalpha, SOCS1	0.0264031	10	JAK1, 14-3-3 gamma, Bcl-6, c-Src, XBP1, MHC class II, P-selectin, p38 MAPK, Pim-1, IRE1	2.8677e-07	28	PU.1, Cyclin D2, JAK2, PI3K cat class IA, Cyclin D3, c-Fos, ICAM1, C/EBPbeta, CSF2RB, Lyn, Granzyme B, SOCS3, Bcl-2, MKP-1, RARalpha, NOTCH1 precursor, RXRA, ID1, STAT5, HDAC1, AKT(PKB), RAR-alpha/RXR-alpha, Cyclin B1, Bcl-6, Ephrin-B2, JAK3, SPECC1, STAT1
Immune response_B cell antigen receptor (BCR) pathway	110	0.000551436	15	Syk, IKK-gamma, PKC-beta, Actin cytoskeletal, RelA (p65 NF-kB subunit), NF-kB, GRB2, AKT(PKB), ICAM1, ETS1, PKC-beta2, PIP5KIII, VAV-1, Rac1, ERK1/2	0.000229239	23	Cyclin D2, HPK1(MAP4K1), Bcl-XL, PKC-beta, CDC42, PI3K reg class IA (p85), Rb protein, GRB2, c-Fos, DAPP1, FKHR, ETS1, MALT1, Lyn, CalDAG-GEFII, PKC-beta2, NFKBIA, PLC-gamma, CD79B, mTOR, MEKK4(MAP3K4), CARD11, CDK6	0.00508767	13	CIN85, GSK3 alpha/beta, CKLFSF7, EGR1, p38 MAPK, GSK3 beta, VCAM1, LRRK1, NF-AT2(NFATC1), MEK6(MAP2K6), IP3 receptor, CD79A, CDK6	4.07775e-06	28	Syk, Cyclin D2, HPK1(MAP4K1), VCAM1, Calcineurin A (catalytic), CD79A, c-Fos, ICAM1, c-Rel (NF-kB subunit), MEKK1(MAP3K1), MALT1, Lyn, N-Ras, PIP5KIII, CD79B, VAV-2, ERK1/2, EGR1, Actin cytoskeletal, CD79 complex, Bcl-10, AKT(PKB), DAPP1, SOS1, PDK (PDPK1), Btk, NF-AT2(NFATC1), CDK6
SLE genetic marker-specific pathways in B cells	99	0.000602413	14	Syk, SHP-1, NF-kB, GRB2, TNF-R1, Bcl-6, p22-phox, Tyk2, PKC-delta, ETS1, TLR4, VAV-1, Rac1, ERK1/2	7.3535e-06	25	IRF8, BLK, Fc gamma RII beta, ATF-6 alpha (90kDa), CD22, STAT2, IRF9, TLR7, p67-phox, GRB2, TLR9, TNF-R1, Bcl-6, PKC-delta, c-Myc, ETS1, Lyn, BAFF-R, TLR4, ATF-6 alpha (50kDa), PLC-gamma, Bcl-2, STAT1, BAFF(TNFSF13B), TNF-alpha	0.0343723	10	PXK, BCMA(TNFRSF17), BLK, TNF-R1, IP3R1, Bcl-6, XBP1, IP3 receptor, BLIMP1 (PRDI-BF1), IRE1	0.000315216	22	Syk, IRF8, BLK, GRP78, Cyclin D3, CD38, PKC-delta, Lyn, Aiolos, BAFF-R, Bcl-2, ERK1/2, CD22, CD79 complex, TLR7, SOS, Bcl-6, Btk, IL-5 receptor, STAT1, BAFF(TNFSF13B), TNF-alpha
Immune response _IFN gamma signaling pathway	56	0.000826091	10	Pyk2(FAK2), CBP, Brca1, AKT(PKB), IRF1, ICAM1, PKC-alpha, PKC-delta, C/EBPbeta, ERK1/2	0.000108023	16	Pyk2(FAK2), JAK2, IRF9, PI3K reg class IA, MCM5, p21, IRF1, PKR, PKC-alpha, PKC-delta, C/EBPbeta, c-Myc, ISGF3, STAT1, MEKK4(MAP3K4), SOCS1	0.0172463	8	JAK1, c-Src, p38 MAPK, VCAM1, IFN-gamma, MEK6(MAP2K6), IP3 receptor, CSF1	0.00697463	12	JAK2, PI3K cat class IA, VCAM1, ICAM1, MEKK1(MAP3K1), PKC-delta, C/EBPbeta, ERK1/2, AKT(PKB), p21, PDK (PDPK1), STAT1
