# Supplementary material for: Shared Molecular Signatures Across Neurodegenerative Diseases and Herpes Virus Infections Highlights Potential Mechanisms for Maladaptive Innate Immune Responses
Source: Sci Rep. 2019 Jun 19;9:8795. doi: 10.1038/s41598-019-45129-8 (PMC6584587; doi:10.1038/s41598-019-45129-8)
Supplement: Supplementary file 11 — Supplementary Table S10. [file 41598_2019_45129_MOESM11_ESM.xlsx]

## Sheet:  
Supplementary Table S10. List of 20 DEGs associated with viral host response and Alzheimer’s Disease or Parkinson’s Disease proximal to SNPs associated with type 2 Diabetes in the GWAS catalog.
DEG	Disease associated	Most significant variant	P-value	PUBMED IDs
BCL11A	type II diabetes mellitus	rs243021	3e-15	20581827
CMIP	type II diabetes mellitus	rs2925979	9e-12	30054458
CD226	type I diabetes mellitus	rs1615504	2e-11	25751624
ZFAND6	type II diabetes mellitus	rs11634397	2e-09	20581827
STAT3	type II diabetes mellitus	rs17405722	2e-09	30054458
ETS1	type II diabetes mellitus	rs7931302	8e-09	30054458
CAMK2G	type II diabetes mellitus	rs2633310	2e-08	30054458
SLC26A8	type II diabetes mellitus	rs3761980	9e-08	28672053
ADARB1	type II diabetes mellitus	rs2838820	6e-07	30130595
GRB2	type II diabetes mellitus	rs9896052	7e-07	26188370
STX8	type II diabetes mellitus	rs7214842	1e-06	28736931
TPT1	type II diabetes mellitus	rs79490558	1e-06	25760438
BCL6	type II diabetes mellitus	rs149049329	2e-06	25760438
VRK1	type II diabetes mellitus	rs73371357	3e-06	29221444
ANK3	type II diabetes mellitus	rs10740039	3e-06	29221444
NOTCH1	type II diabetes mellitus	rs2229973	5e-06	29221444
SYK	type II diabetes mellitus	rs10993738	5e-06	22456796
METAP2	type II diabetes mellitus	rs80114852	9e-06	29221444
